# Supplementary material for: Repetitive Elements Contribute to the Diversity and Evolution of Centromeres in the Fungal Genus Verticillium
Source: mBio. 2020 Sep 8;11(5):e01714-20. doi: 10.1128/mBio.01714-20 (PMC7482064; doi:10.1128/mBio.01714-20)
Supplement: TABLE S1 [file mBio.01714-20-st001.xlsx]

## Sheet: Table S1A
Table S1A: Overview of the Verticillium sequencing libraries used in this study.
Verticillium species	Strain	Genotype	Growth medium	Antibody or procedure	Accession number	Reference
V. dahliae	JR2	WT	PDB	α-FLAG	PRJNA641329	This study
V. dahliae	JR2	WT	PDB	α-FLAG	PRJNA641329	This study
V. dahliae	JR2	CenH3-FLAG	PDB	α-FLAG	PRJNA641329	This study
V. dahliae	JR2	CenH3-FLAG	PDB	α-FLAG	PRJNA641329	This study
V. dahliae	JR2	WT	PDB	α-H3K4me2	PRJNA641329	This study
V. dahliae	JR2	WT	PDB	α-H3K9me3	PRJNA592220	Cook et al. 2020
V. dahliae	JR2	WT	PDB	α-H3K27me3	PRJNA592220	Cook et al. 2020
V. dahliae	JR2	WT	PDB	ATAC-seq	PRJNA592220	Cook et al. 2020
V. dahliae	JR2	WT	PDB	ATAC-seq	PRJNA592220	Cook et al. 2020
V. dahliae	JR2	WT	PDB	Bisulfite-seq	PRJNA592220	Cook et al. 2020
V. dahliae	JR2	WT	PDB	Bisulfite-seq	PRJNA592220	Cook et al. 2020
V. dahliae	JR2	WT	PDB	Hi-C	PRJNA641329	This study
V. dahliae	VdLs17	WT	PDB	Hi-C	PRJNA641329	This study
V. dahliae	CQ2	WT	PDB	Hi-C	PRJNA641329	This study
V. albo-atrum	PD747	WT	PDB	Hi-C	PRJNA641329	This study
V. alfalfae	PD683	WT	PDB	Hi-C	PRJNA641329	This study
V. isaacii	PD618	WT	PDB	Hi-C	PRJNA641329	This study
V. klebahnii	PD401	WT	PDB	Hi-C	PRJNA641329	This study
V. longisporum	PD589	WT	PDB	Hi-C	PRJNA641329	This study
V. nonalfalfae	T2	WT	PDB	Hi-C	PRJNA641329	This study
V. nubilum	397	WT	PDB	Hi-C	PRJNA641329	This study
V. tricorpus	PD593	WT	PDB	Hi-C	PRJNA641329	This study
V. zaregamsianum	PD739	WT	PDB	Hi-C	PRJNA641329	This study

## Sheet: Table S1B
Table S1B: Position of centromeric regions inferred by Hi-C in different Verticillium dahliae strains.
			Hi-C centromeres
Species	Strain	Chr.	Position (bp)	Length (kb)	Overlap CenH3 (kb)	Overlap VdLTRE9 (kb)
Verticillium dahliae	JR2	1	2,918,001 – 3,091,001	173	171	121
Verticillium dahliae	JR2	2	500,187 – 671,187	171	150	126
Verticillium dahliae	JR2	3	2,371,628 – 2,544,628	173	167	134
Verticillium dahliae	JR2	4	2,882,422 – 3,070,422	188	186	100
Verticillium dahliae	JR2	5	1,865,995 – 2,013,995	148	146	96
Verticillium dahliae	JR2	6	2,166,518 – 2,332,518	166	166	104
Verticillium dahliae	JR2	7	1,952,284 – 2,037,284	85	85	44
Verticillium dahliae	JR2	8	1,404,514 – 1,560,514	156	154	114
Verticillium dahliae	VdLs17	1	2,372,701 – 2,544,701	172	-	129
Verticillium dahliae	VdLs17	2	4,960,001 – 5,082,001	122	-	79
Verticillium dahliae	VdLs17	3	3,542,720 – 3,692,720	150	-	97
Verticillium dahliae	VdLs17	4	2,065,712 – 2,232,712	167	-	109
Verticillium dahliae	VdLs17	5	2,348,685 – 2,542,685	194	-	102
Verticillium dahliae	VdLs17	6	1,439,821 – 1,546,821	107	-	75
Verticillium dahliae	VdLs17	7	2,630,001 – 2,775,001	145	-	118
Verticillium dahliae	VdLs17	8	1,239,898 – 1,334,898	95	-	54
Verticillium dahliae	CQ2	1	4,776,001 – 4,991,001	215	-	173
Verticillium dahliae	CQ2	2	3,749,589 – 3,898,589	149	-	96
Verticillium dahliae	CQ2	3	1,846,205 – 2,036,204	190	-	120
Verticillium dahliae	CQ2	4	1,816,985 – 1,975,985	159	-	98
Verticillium dahliae	CQ2	5	3,060,911 – 3,202,910	142	-	116
Verticillium dahliae	CQ2	6	1,035,725 – 1,198,724	163	-	112
Verticillium dahliae	CQ2	7	1,376,742 – 1,524,741	148	-	120
Verticillium dahliae	CQ2	8	1,175,722 – 1,333,722	158	-	124

## Sheet: Table S1C
Table S1C: Genome assemblies of ten Verticillium species using Hi-C.
		Genome assemblya			Hi-C assembly
Species	Strain	Genome size (Mb)	Contigs/ Scaffolds/ Chromosomes	Genes	Genome size (Mb)	(Pseudo-) Chromosomes	Telomeresc	Un-scaffolded regions (kb)	Genesd	Repeats (%)f
V. dahliae	JR2	36.15	8	11,426	36.15	8	16 (8)	-	10,556	11.32
V. dahliae	VdLs17	35.97	8	10,885	35.97	8	14 (6)	-	11,196	11.08
V. dahliae	CQ2	35.81	17	10,672	35.77	8	16 (8)	149	10,672	11.92
V. nonalfalfae	T2	34.3	349	11,029	34.17	8	10 (2)	2,022	10,464	4.35
V. alfalfae	PD683	32.7	22	10,852	32.68	8	13 (3)	474	9,380e	3.21
V. longisporumb	PD589	72.61	27	19,197	72.63	16	16 (2)	987	18,890	12.61
V. nubilum	397	38.37	13	-	38.37	8	6 (1)	67	11,377	12.08
V. albo-atrum	PD747	36.47	21	11,202	36.46	8	14 (6)	142	11,149	2.82
V. zaregamsianum	PD739	37.14	48	11,274	37.11	8	12 (4)	132	11,566	3.01
V. tricorpus	PD593	35.13	12	10,636	35.1	8	15 (7)	0.5	10,517	2.81
V. klebahnii	PD401	36.09	45	10,998	36.08	8	10 (3)	503	11,341	2.62
V. isaacii	PD618	35.99	684	10,798	35.61	8	13 (5)	409	10,467	2.98
a Verticillium dahliae and other Verticillium species have been previously sequenced, assembled and/or annotated by Faino et al. 2015, Shi-Kunne et al. 2018, Jakše et al. 2018, Depotter et al. 2019, Cook et al, 2019, and Depotter et al. 2020
b Verticillium longisporum PD589 is an allodiploid (see Depotter et al. 2020)
c Telomeric repeats (TTAGGG/CCCTAA) in the first 50 nt of each assembled pseudo-chromosome were identified. The number in brackets indicate the number of chromosomes with telomeres on both ends
d Gene annotation was performed using the funannotate pipeline (Palmer 2020)
e Gene annotation for Verticillium alfalfae was performed with funannotate but without RNA-seq data
f Repeat annotation (expressed as percentage genome covered by repetitive elements) is performed de novo using RepeatModeler and RepeatMasker. The abundance of annotated repeats is comparable to an annotation using the manual corrected Verticillium dahliae specific repeat library (see Material and Methods) that yielded 11.02, 11.06, and 11.61% for V. dahliae strain JR2, VdLs17, and CQ2, respectiv…

## Sheet: Table S1D
Table S1D: Position of centromeric regions determined based on Hi-C interactions in different Verticillium species.
			Hi-C centromeres
Species	Strain	Chr.	Position (bp)	Length (kb)	Gaps (bp) a
Verticillium alfalfae	PD683	1	4653001 - 4745001	92	2
Verticillium alfalfae	PD683	2	1776001 - 1845001	69	0
Verticillium alfalfae	PD683	3	1093743 - 1180743	87	3
Verticillium alfalfae	PD683	4	1615743 - 1716743	101	2
Verticillium alfalfae	PD683	5	987482 - 1074482	87	0
Verticillium alfalfae	PD683	6	1984629 - 2059629	75	0
Verticillium alfalfae	PD683	7	1779768 - 1858768	79	0
Verticillium alfalfae	PD683	8	521435 - 595435	74	0
Verticillium longisporum	PD589	1	6403001 - 6572001	169	0
Verticillium longisporum	PD589	2	5673333 - 5810333	137	0
Verticillium longisporum	PD589	3	5392239 - 5485239	93	0
Verticillium longisporum	PD589	4	1267050 - 1357050	90	0
Verticillium longisporum	PD589	5	3104664 - 3277664	173	0
Verticillium longisporum	PD589	6	1784226 - 1924226	140	0
Verticillium longisporum	PD589	7	788226 - 893226	105	500
Verticillium longisporum	PD589	8	2441049 - 2514049	73	0
Verticillium longisporum	PD589	9	647525 - 790525	143	0
Verticillium longisporum	PD589	10	1319942 - 1471942	152	0
Verticillium longisporum	PD589	11	3022672 - 3119672	97	0
Verticillium longisporum	PD589	12	856540 - 973540	117	0
Verticillium longisporum	PD589	13	1782323 - 1833323	51	0
Verticillium longisporum	PD589	14	706938 - 769938	63	0
Verticillium longisporum	PD589	15	1226215 - 1289215	63	0
Verticillium longisporum	PD589	16	688030 - 791030	103	0
Verticillium nonalfalfae	T2	1	2669001 - 2717001	48	7,588
Verticillium nonalfalfae	T2	2	1945484 - 2031484	86	3,213
Verticillium nonalfalfae	T2	3	3320839 - 3366839	46	200
Verticillium nonalfalfae	T2	4	1625372 - 1643372	18	3,189
Verticillium nonalfalfae	T2	5	1224696 - 1336696	112	20,432
Verticillium nonalfalfae	T2	6	629527 - 641527	12	3,027
Verticillium nonalfalfae	T2	7	1292615 - 1321615	29	8,770
Verticillium nonalfalfae	T2	8	566615 - 583615	17	1,002
Verticillium nubilum	397	1	4707001 - 4806001	99	500
Verticillium nubilum	397	2	3020108 - 3050108	30	0
Verticillium nubilum	397	3	2356532 - 2378532	20	0
Verticillium nubilum	397	4	1987044 - 2036044	49	0
Verticillium nubilum	397	5	1126247 - 1169247	43	0
Verticillium nubilum	397	6	3279564 - 3306564	27	0
Verticillium nubilum	397	7	1746411 - 1774411	28	0
Verticillium nubilum	397	8	1320388 - 1351388	31	0
Verticillium albo-atrum	PD747	1	5782001 - 5804001	22	503
Verticillium albo-atrum	PD747	2	2196232 - 2228232	32	4
Verticillium albo-atrum	PD747	3	3069289 - 3093289	24	5
Verticillium albo-atrum	PD747	4	2370289 - 2385289	15	2
Verticillium albo-atrum	PD747	5	2261832 - 2281832	20	3
Verticillium albo-atrum	PD747	6	1403541 - 1427541	24	2
Verticillium albo-atrum	PD747	7	580947 - 602947	22	500
Verticillium albo-atrum	PD747	8	1276204 - 1294204	18	501
Verticillium zaregamsianum	PD739	1	6032001 - 6072001	40	509
Verticillium zaregamsianum	PD739	2	2105027 - 2140027	35	4680
Verticillium zaregamsianum	PD739	3	2540247 - 2576247	36	5
Verticillium zaregamsianum	PD739	4	1683162 - 1727162	44	3
Verticillium zaregamsianum	PD739	5	1173874 - 1211874	38	12
Verticillium zaregamsianum	PD739	6	1900512 - 1936512	36	2426
Verticillium zaregamsianum	PD739	7	1986660 - 2028660	42	9
Verticillium zaregamsianum	PD739	8	2678514 - 2711514	33	547
Verticillium tricorpus	PD593	1	3511001 - 3549001	38	1
Verticillium tricorpus	PD593	2	2481976 - 2511976	30	1
Verticillium tricorpus	PD593	3	2248026 - 2278026	30	4
Verticillium tricorpus	PD593	4	1939836 - 1976836	37	0
Verticillium tricorpus	PD593	5	1055060 - 1097060	42	4
Verticillium tricorpus	PD593	6	2670631 - 2712631	42	2
Verticillium tricorpus	PD593	7	1756965 - 1800965	44	4
Verticillium tricorpus	PD593	8	1311474 - 1348474	37	3
Verticillium klebahnii	PD401	1	2588001 - 2629001	41	3
Verticillium klebahnii	PD401	2	3094540 - 3125540	31	500
Verticillium klebahnii	PD401	3	2523713 - 2551713	28	3
Verticillium klebahnii	PD401	4	1583592 - 1615592	32	4
Verticillium klebahnii	PD401	5	3127250 - 3158250	31	3
Verticillium klebahnii	PD401	6	1351470 - 1381470	30	2
Verticillium klebahnii	PD401	7	2070065- 2203065	15	8
Verticillium klebahnii	PD401	8	1787795 - 1822795	35	4
Verticillium isaacii	PD618	1	5499001 - 5545001	46	2
Verticillium isaacii	PD618	2	2460985 - 2518985	58	9
Verticillium isaacii	PD618	3	2251196 - 2287196	36	0
Verticillium isaacii	PD618	4	974148 - 1033148	59	1001
Verticillium isaacii	PD618	5	1404268 - 1446268	42	0
Verticillium isaacii	PD618	6	1345140 - 1387140	42	1
Verticillium isaacii	PD618	7	2710634 - 2731634	21	2
Verticillium isaacii	PD618	8	1220645 - 1248645	28	2

## Sheet: Table S1E
Table S1E - The number of de novo repeat consensus sequences identified within and outside of centromeric regions in the Verticillium species. Only consensus elements with > 5 matches in centromeric regions are displayed. Note that the consensus names between species/strains are not comparable
		Matches		Percentage			Centromere covered
Species	Consensus name	Centromere	Non-Centromere	Centromere	Non-centromere	similarity to VdLTRE9	Size (bp)	Percentage	Centromere sizes (combined; bp)
Verticillium dahliae JR2	rnd-1_family-30	11	0	100	0		26295	2.08689	1260009
Verticillium dahliae JR2	rnd-1_family-5	176	16	91.6667	8.33333	yes	845695	67.1182
Verticillium dahliae JR2	rnd-1_family-16	28	7	80	20		9532	0.756503
Verticillium dahliae JR2	rnd-1_family-31	27	8	77.1429	22.8571		111689	8.86414
Verticillium dahliae JR2	rnd-1_family-41	30	9	76.9231	23.0769		37252	2.95649
Verticillium dahliae JR2	rnd-1_family-25	10	4	71.4286	28.5714		4551	0.361188
Verticillium dahliae JR2	rnd-1_family-46	28	12	70	30		62748	4.97996
Verticillium dahliae JR2	rnd-1_family-11	36	28	56.25	43.75		108932	8.64534
Verticillium dahliae JR2	rnd-1_family-20	15	30	33.3333	66.6667		1480	0.117459
Verticillium dahliae JR2	rnd-3_family-152	20	142	12.3457	87.6543		68626	5.44647
Verticillium dahliae JR2	rnd-1_family-2	10	102	8.92857	91.0714		72467	5.75131
Verticillium dahliae JR2	rnd-1_family-0	6	81	6.89655	93.1034		21945	1.74165
Verticillium dahliae CQ2	rnd-1_family-3	146	13	91.8239	8.1761	yes	1085056	81.9526	1324005
Verticillium dahliae CQ2	rnd-1_family-63	10	1	90.9091	9.09091		2820	0.21299
Verticillium dahliae CQ2	rnd-1_family-17	23	3	88.4615	11.5385		6766	0.511025
Verticillium dahliae CQ2	rnd-1_family-46	16	3	84.2105	15.7895		21505	1.62424
Verticillium dahliae CQ2	rnd-1_family-18	20	4	83.3333	16.6667		6812	0.5145
Verticillium dahliae CQ2	rnd-1_family-43	20	4	83.3333	16.6667		23783	1.79629
Verticillium dahliae CQ2	rnd-1_family-41	17	4	80.9524	19.0476		22547	1.70294
Verticillium dahliae CQ2	rnd-1_family-33	18	7	72	28		68078	5.14182
Verticillium dahliae CQ2	rnd-1_family-49	6	5	54.5455	45.4545		4070	0.307401
Verticillium dahliae CQ2	rnd-1_family-15	71	64	52.5926	47.4074		59583	4.50021
Verticillium dahliae CQ2	rnd-1_family-5	21	140	13.0435	86.9565		80250	6.06116
Verticillium dahliae CQ2	rnd-1_family-6	30	221	11.9522	88.0478		39019	2.94704
Verticillium dahliae CQ2	rnd-1_family-2	10	79	11.236	88.764		54822	4.14062
Verticillium dahliae VdLs17	rnd-1_family-4	147	15	90.7407	9.25926	yes	710648	61.6877	1152009
Verticillium dahliae VdLs17	rnd-1_family-25	30	4	88.2353	11.7647		113137	9.82084
Verticillium dahliae VdLs17	rnd-1_family-48	23	4	85.1852	14.8148		10275	0.89192
Verticillium dahliae VdLs17	rnd-1_family-21	27	5	84.375	15.625		44625	3.87367
Verticillium dahliae VdLs17	rnd-1_family-18	10	3	76.9231	23.0769		5126	0.444962
Verticillium dahliae VdLs17	rnd-1_family-17	8	3	72.7273	27.2727		11498	0.998082
Verticillium dahliae VdLs17	rnd-1_family-33	26	12	68.4211	31.5789		58958	5.11784
Verticillium dahliae VdLs17	rnd-4_family-571	48	43	52.7473	47.2527	yes (partial)	356063	30.908
Verticillium dahliae VdLs17	rnd-1_family-12	37	61	37.7551	62.2449		71286	6.18797
Verticillium dahliae VdLs17	rnd-1_family-3	21	130	13.9073	86.0927		89522	7.77095
Verticillium dahliae VdLs17	rnd-1_family-16	11	115	8.73016	91.2698		6642	0.576558
Verticillium dahliae VdLs17	rnd-1_family-11	6	66	8.33333	91.6667		10572	0.917701
Verticillium dahliae VdLs17	rnd-4_family-194	10	118	7.8125	92.1875		33946	2.94668
Verticillium dahliae VdLs17	rnd-1_family-1	6	84	6.66667	93.3333		33825	2.93617
Verticillium longisporum PD589	rnd-1_family-10	120	11	91.6031	8.39695	yes	671113	37.9371	1769017
Verticillium longisporum PD589	rnd-1_family-34	30	5	85.7143	14.2857		3931	0.222214
Verticillium longisporum PD589	rnd-1_family-8	89	25	78.0702	21.9298	yes	416609	23.5503
Verticillium longisporum PD589	rnd-1_family-21	7	3	70	30		838	0.0473709
Verticillium longisporum PD589	rnd-1_family-37	61	28	68.5393	31.4607		142567	8.05911
Verticillium longisporum PD589	rnd-1_family-42	55	29	65.4762	34.5238		223009	12.6064
Verticillium longisporum PD589	rnd-1_family-56	36	33	52.1739	47.8261		36842	2.08263
Verticillium longisporum PD589	rnd-1_family-58	24	30	44.4444	55.5556		25315	1.43102
Verticillium longisporum PD589	rnd-1_family-24	20	97	17.094	82.906		9867	0.557767
Verticillium longisporum PD589	rnd-1_family-80	6	30	16.6667	83.3333		8106	0.458221
Verticillium longisporum PD589	rnd-1_family-9	6	31	16.2162	83.7838		2280	0.128885
Verticillium longisporum PD589	rnd-4_family-310	38	219	14.786	85.214		53709	3.03609
Verticillium longisporum PD589	rnd-1_family-51	6	43	12.2449	87.7551		770	0.043527
Verticillium longisporum PD589	rnd-1_family-2	29	362	7.41688	92.5831		50590	2.85978
Verticillium longisporum PD589	rnd-1_family-0	28	389	6.71463	93.2854		128899	7.28648
Verticillium longisporum PD589	rnd-1_family-4	7	107	6.14035	93.8596		18292	1.03402
Verticillium nonalfalfae T2	rnd-1_family-4	7	13	35	65		1967	0.534498	368009
Verticillium nonalfalfae T2	rnd-1_family-11	15	34	30.6122	69.3878		3266	0.887478
Verticillium nonalfalfae T2	rnd-1_family-1	39	107	26.7123	73.2877		101160	27.4885
Verticillium nonalfalfae T2	rnd-1_family-12	13	36	26.5306	73.4694		16185	4.39799
Verticillium nonalfalfae T2	rnd-1_family-0	28	98	22.2222	77.7778	yes	102522	27.8586
Verticillium nonalfalfae T2	rnd-1_family-20	12	42	22.2222	77.7778		3313	0.90025
Verticillium nonalfalfae T2	rnd-1_family-7	27	104	20.6107	79.3893		16399	4.45614
Verticillium nonalfalfae T2	rnd-1_family-13	14	67	17.284	82.716		3969	1.07851
Verticillium alfalfae PD683	rnd-1_family-7	41	0	100	0		47389	7.1368	664009
Verticillium alfalfae PD683	rnd-4_family-124	89	2	97.8022	2.1978	yes	610567	91.9516
Verticillium alfalfae PD683	rnd-1_family-2	26	18	59.0909	40.9091		97573	14.6945
Verticillium alfalfae PD683	rnd-1_family-3	7	5	58.3333	41.6667		10902	1.64185
Verticillium alfalfae PD683	rnd-1_family-5	11	10	52.381	47.619		2666	0.401501
Verticillium alfalfae PD683	rnd-1_family-8	13	18	41.9355	58.0645		1747	0.263099
Verticillium nubilum 397	rnd-1_family-4	74	16	82.2222	17.7778		186261	56.6127	329009
Verticillium nubilum 397	rnd-1_family-3	14	53	20.8955	79.1045		53470	16.2518
Verticillium nubilum 397	rnd-4_family-790	10	75	11.7647	88.2353		31843	9.67846
Verticillium albo-atrum PD747	rnd-1_family-7	37	7	84.0909	15.9091		14505	8.1945	177009
Verticillium albo-atrum PD747	rnd-1_family-17	25	5	83.3333	16.6667		8534	4.82122
Verticillium albo-atrum PD747	rnd-1_family-9	36	20	64.2857	35.7143		7148	4.03821
Verticillium albo-atrum PD747	rnd-1_family-2	44	29	60.274	39.726		23511	13.2824
Verticillium albo-atrum PD747	rnd-1_family-1	13	46	22.0339	77.9661		35207	19.8899
Verticillium zaregamsianum PD739	rnd-1_family-4	43	3	93.4783	6.52174		11686	3.84398	304008
Verticillium zaregamsianum PD739	rnd-1_family-1	72	7	91.1392	8.86076		25615	8.42577
Verticillium zaregamsianum PD739	rnd-1_family-40	10	2	83.3333	16.6667		3674	1.20852
Verticillium zaregamsianum PD739	rnd-1_family-48	9	2	81.8182	18.1818		4824	1.5868
Verticillium zaregamsianum PD739	rnd-1_family-36	7	2	77.7778	22.2222		8751	2.87854
Verticillium zaregamsianum PD739	rnd-1_family-33	8	3	72.7273	27.2727		7774	2.55717
Verticillium zaregamsianum PD739	rnd-1_family-2	51	35	59.3023	40.6977		25461	8.37511
Verticillium zaregamsianum PD739	rnd-1_family-45	7	5	58.3333	41.6667		3479	1.14438
Verticillium zaregamsianum PD739	rnd-1_family-8	25	27	48.0769	51.9231		15013	4.93836
Verticillium zaregamsianum PD739	rnd-1_family-10	10	19	34.4828	65.5172		16378	5.38736
Verticillium zaregamsianum PD739	rnd-1_family-11	6	15	28.5714	71.4286		18850	6.20049
Verticillium zaregamsianum PD739	rnd-1_family-12	6	23	20.6897	79.3103		2551	0.839123
Verticillium zaregamsianum PD739	rnd-1_family-3	7	63	10	90		11081	3.64497
Verticillium tricorpus PD593	rnd-1_family-17	11	1	91.6667	1.07914		3096	1.03197	300009
Verticillium tricorpus PD593	rnd-1_family-1	51	24	68	26.087		65583	21.8603
Verticillium tricorpus PD593	rnd-1_family-0	64	37	63.3663	36.865		47927	15.9752
Verticillium tricorpus PD593	rnd-1_family-29	7	6	53.8462	10.0257		7325	2.44159
Verticillium tricorpus PD593	rnd-4_family-97	57	62	47.8992	56.4154		17659	5.88616
Verticillium tricorpus PD593	rnd-1_family-27	7	8	46.6667	14.6341		9602	3.20057
Verticillium tricorpus PD593	rnd-1_family-28	7	8	46.6667	14.6341		936	0.311991
Verticillium tricorpus PD593	rnd-1_family-31	7	8	46.6667	14.6341		5843	1.94761
Verticillium tricorpus PD593	rnd-1_family-4	13	18	41.9355	30.0323		47475	15.8245
Verticillium tricorpus PD593	rnd-1_family-7	9	14	39.1304	26.3502		14876	4.95852
Verticillium tricorpus PD593	rnd-1_family-8	13	32	28.8889	52.5547		4656	1.55195
Verticillium klebahnii PD401	rnd-1_family-18	11	0	100	0		2320	0.642645	361008
Verticillium klebahnii PD401	rnd-1_family-47	8	0	100	0		3963	1.09776
Verticillium klebahnii PD401	rnd-1_family-1	19	1	95	1.04167		1700	0.470904
Verticillium klebahnii PD401	rnd-1_family-43	12	1	92.3077	1.07172		13245	3.66889
Verticillium klebahnii PD401	rnd-1_family-0	28	3	90.3226	3.21466		12042	3.33566
Verticillium klebahnii PD401	rnd-1_family-10	15	2	88.2353	2.21643		1914	0.530182
Verticillium klebahnii PD401	rnd-1_family-31	12	2	85.7143	2.28013		24709	6.84445
Verticillium klebahnii PD401	rnd-1_family-51	9	2	81.8182	2.38612		10556	2.92403
Verticillium klebahnii PD401	rnd-1_family-50	13	4	76.4706	4.97076		603	0.167032
Verticillium klebahnii PD401	rnd-1_family-17	8	3	72.7273	3.96158		4652	1.28861
Verticillium klebahnii PD401	rnd-1_family-28	16	7	69.5652	9.14253		4347	1.20413
Verticillium klebahnii PD401	rnd-1_family-11	14	8	63.6364	11.1675		3935	1.09
Verticillium klebahnii PD401	rnd-1_family-12	12	7	63.1579	9.97749		7003	1.93985
Verticillium klebahnii PD401	rnd-1_family-2	41	26	61.194	29.8186		24119	6.68102
Verticillium klebahnii PD401	rnd-1_family-5	14	10	58.3333	14.6341		6390	1.77004
Verticillium klebahnii PD401	rnd-1_family-19	11	11	50	18.0328		5036	1.39498
Verticillium klebahnii PD401	rnd-1_family-6	11	16	40.7407	28.1984		3223	0.892778
Verticillium isaacii PD618	rnd-1_family-17	22	1	95.6522	1.03464		8104	2.4409	332009
Verticillium isaacii PD618	rnd-1_family-12	15	1	93.75	1.05541		5892	1.77465
Verticillium isaacii PD618	rnd-1_family-25	27	3	90	3.22581		19506	5.87514
Verticillium isaacii PD618	rnd-1_family-18	29	6	82.8571	6.75241		14428	4.34567
Verticillium isaacii PD618	rnd-1_family-15	32	7	82.0513	7.86064		19282	5.80767
Verticillium isaacii PD618	rnd-1_family-5	49	19	72.0588	20.8656		31511	9.49101
Verticillium isaacii PD618	rnd-1_family-10	19	8	70.3704	10.2079		4882	1.47044
Verticillium isaacii PD618	rnd-1_family-7	10	7	58.8235	10.6345		7713	2.32313
Verticillium isaacii PD618	rnd-1_family-1	21	15	58.3333	20.4545		31557	9.50486
Verticillium isaacii PD618	rnd-1_family-33	10	8	55.5556	12.5874		1012	0.304811
Verticillium isaacii PD618	rnd-1_family-34	9	8	52.9412	13.1274		880	0.265053
Verticillium isaacii PD618	rnd-1_family-3	19	23	45.2381	33.7055		24978	7.52329
Verticillium isaacii PD618	rnd-1_family-0	30	40	42.8571	48.2759		63387	19.092
Verticillium isaacii PD618	rnd-1_family-8	10	23	30.303	43.1495		11128	3.35172

## Sheet: Table S1F
Table S1F. Occurrence of RNAi components in the genomes of the ten different Verticillium species.
	Argonaute 1	Aronaute 2	Dicer-like 1	Dicer-like 2	RNA-dependend RNA polymerase 1	RNA-dependend RNA polymerase 2	RNA-dependend RNA polymerase 3
Verticillium dahliae JR2	yes	yes	yes	yes	yes	yes	yes
Verticillium dahliae CQ2	yes	yes	yes	yes	yes	yes	yes
Verticillium dahliae VdLs17	yes	yes	yes	yes	yes	yes	yes
Verticillium longisporum PD589	yes	yes	yes	yes	yes	yes	yes
Verticillium nonalfalfae T2	yes	yes	yes	yes	yes	yes	no*
Verticillium alfalfae PD683	yes	yes	yes	yes	yes	yes	no*
Verticillium nubilum 397	yes	yes	yes	yes	yes	yes	no*
Verticillium albo-atrum PD747	yes	yes	yes	yes	yes	yes	yes
Verticillium zaregamsianum PD739	yes	yes	yes	yes	yes	yes	yes
Verticillium tricorpus PD593	yes	yes	yes	yes	yes	yes	yes
Verticillium klebahnii PD401	yes	yes	yes	yes	yes	yes	yes
Verticillium isaacii PD618	yes	yes	yes	yes	yes	yes	yes
The protein sequences for the RNAi components were previously identified in Verticillium nonalfalfae and V. dahliae have been obtained from Jeseničnik, et al. (2019). The occurrence of the homologs in all genomes was performed using tblastn and exonerate.
*possible pseudo-gene

## Sheet: Table S1G
Table S1G. Primers for cloning fragment for CenH3 FLAG tag in Verticillium dahliae strain JR2
Name	Short Name	Sequence (5' -> 3')	Feature
5'_CenH3_F	A	ttaagtcctcagcgggccACAGCTTCGTTGGCTGGTCTCC	lowercase sequence contains PspoMI restriction site, uppercase amplifies from CenH3 locus
5'_CenH3_R	B	GTAGTCACCGTCGTGATCCTTGTAGTCCATGGTTCAGGACAAGTGCTGATG	Blue sequence is part of FLAG-tag, contains start site in green, underlined portion overlaps with product from primer C
CenH3_ORF_F	C	CACGACGGTGACTACAAGGATGACGACGATAAGCCACCACGCTCAGGTACAAGCA	Blue sequence is part of FLAG-tag, underlined portion overlaps with product from primer B
CenH3_ORF_R	D	tcgccgacatcaccgGCCTGGGAAAAGAATCCTACGA	lowercase sequence matches to the hygromycin sequence, orange overlaps with product end from F
Hyg_F	E	CGACCTACAGTGCTTAGGCGATTAAGTTGGGTAACGC	Purple sequence overlaps with the product from primer G
Hyg_R	F	ATTCTTTTCCCAGGCCggtgatgtcggcgatatagg	lowercase sequence amplified from hygromycin, orange overlaps with product end from D
CenH3_RB_F	G	ccaacttaatcgcctAAGCACTGTAGGTCGTACACC	lowercase overlaps with Hyg sequence, uppercase CenH3 locus, purple overlaps with end of product from primer E
CenH3_RB_R	H	ccgccgcaaggaatggtgGGCAGAAGCAAGCGAATTATGTC	lowercase sequence contains SphI restriction site, uppercase amplifies from CenH3 locus
Flag_check_F	I	GACCTCTCCGAAAACTCACGC	Amplifies across the CenH3 start site
Flag_check_R	J	GTCCGACTTTCTGCTGGTACC	Amplifies across the CenH3 start site
